# Supplementary material for: Use of a real-life practical context changes the relationship between implicit body representations and real body measurements
Source: Sci Rep. 2021 Jul 14;11:14451. doi: 10.1038/s41598-021-93865-7 (PMC8280174; doi:10.1038/s41598-021-93865-7)
Supplement: Supplementary file 1 — Supplementary Dataset. [file 41598_2021_93865_MOESM1_ESM.xlsx]

## Sheet: data_quest
Dataset 1. Real and perceived hip width (in cm) and questionnaire data.
Own abstract = 'Which of these two bodies looks most like your own?', Ideal = 'Which of these two bodies looks most like the body you would like to have?', Own concrete = 'Which of these bodies looks most like the body you would use for online shopping?'
BESAA = Body Esteem Scale for Adolescents and Adults
		Perceived hip width			BESAA			Big 5
ID	Real hip width	Own abstract	Ideal	Own concrete	Appearance	Attribution	Weight	Extraversion	Agreeableness	Conscientiousness	Neuroticism	Openness
1	33.19	35.13	35.36	36.88	2.8	2.8	2.63	3	2	4.5	3	4
2	33.56	35.36	35.22	35.26	3.2	2.2	3.88	4	3	2.5	3	3.5
3	36.88	35.52	35.68	34.72	1.7	2	1.5	2	2	4	4	1.5
4	35.03	35.5	35.67	35.32	3.1	3	3.38	4	3.5	4.5	3.5	3.5
5	33.56	35.98	35.27	35.17	2.8	2	4	3.5	4	5	2	5
6	35.4	35.9	35.52	35.33	1.1	2.4	1.38	2	2.5	4	4	3.5
7	36.88	35.11	34.91	35.44	1.2	2.8	1.75	2.5	3	3	2.5	2.5
8	33.19	35.56	34.8	35.35	2.3	2	1.88	3	2.5	4	1	4
9	35.03	34.43	34.77	34.39	3.5	3.2	3.63	4	4	4	3.5	4
10	33.93	36.12	36.35	34.65	2.7	2.8	3	3.5	2	2.5	3	2
11	33.56	33.8	35.59	35.25	2.6	2	2.88	1.5	2.5	3.5	4.5	4
12	35.03	34.86	33.34	35.22	3.2	3	3.75	2.5	4	5	2.5	4
13	34.3	35.48	35.86	34.57	2.6	2.2	3.75	3	1.5	2	3	3
14	33.19	34.99	36.59	35.39	2.3	2.2	2.75	4	2.5	3.5	2.5	2.5
15	36.14	34.66	36.61	35.08	1.8	1.6	2	4	2.5	3	2	4.5
16	32.82	35.48	34.93	35.49	3.1	2.4	3.5	3.5	4	3.5	2	3.5
17	37.25	35.43	35.84	34.21	1.1	1.6	1.5	3	3	3.5	4	4
18	35.77	34.88	35.98	34.82	2.2	1.4	2.63	4	3	4	3	4
19	35.03	35.36	34.96	35.7	3.1	1.8	2	5	3	3	2.5	4.5
20	34.3	35.3	36.02	36.1	1	3	1.63	3	5	3	5	4.5
21	37.98	35.49	36.1	35.44	2.7	1.2	3.25	2	3.5	3.5	3	2.5
22	38.35	35.52	35.44	35.8	1.7	2	1.38	2.5	3	4	2.5	5
23	32.08	35.52	35.77	35.99	2.2	2.8	3.13	3	3	3.5	3.5	3
24	33.19	34.54	35.15	35.78	1.7	2.6	2.38	3.5	3	3	3	4.5
25	43.89	36.62	35.9	35.09	2.2	1.8	1.13	3.5	3	3.5	2	3
26	31.72	35.62	35.23	35.97	3	2.6	3	4	2	4	3.5	3
27	36.88	35.44	34.71	35.76	2.1	1.8	1.88	3	3	3.5	2.5	3.5
28	33.56	34.58	34.78	35.27	1.9	1.8	1	4	4	4	3.5	3.5
29	32.45	35.3	35.51	35.29	1.2	1	1.13	2	2	2.5	4	2.5
30	39.83	36	35.53	34.36	1.7	1.4	1.25	2	3	1.5	3.5	3
31	35.4	34.53	35.54	35.27	3.1	2.4	2.88	3	2	3	3	4
32	39.09	35.3	35.53	35.24	1.8	1.6	1.25	3.5	1.5	4	2.5	3.5
33	32.45	36.31	35.53	35.02	2.8	3	3.25	4.5	4	5	1.5	2
34	34.67	36.16	35.29	35.31	2	2.2	2	4	3	4	2	4
35	37.62	35.24	35.46	35.38	2.6	2.4	2.75	2.5	4	3.5	3.5	2.5
36	34.67	35.29	35.41	35.31	2.2	3.2	2.75	2.5	3	4	3.5	4
37	35.4	35.68	35.57	35.52	2.4	3	3	2.5	2.5	4.5	3.5	5
38	34.67	35.29	36.14	35.42	2.1	2.8	2.38	4.5	3.5	3	1.5	4
39	32.45	35.42	35.44	35.41	2.7	3	3.25	4.5	4	5	2.5	5
40	33.56	35.97	35.8	35.87	2.4	2.2	3.25	3.5	2.5	3	2	4
41	32.82	35.15	34.96	35.42	1.9	2.4	1.75	1	2	4.5	4	4
42	37.98	35.91	36.2	35.57	0.8	1.4	0.63	2.5	2.5	3.5	4	2
43	32.45	35.19	35.94	35.74	2.3	2	3.13	3.5	4	4.5	2.5	2
44	31.72	35.41	35.3	35.89	3.9	4	3.88	4.5	4	5	1	5
45	36.14	35.18	35.06	37.03	1.8	1.4	1.63	3.5	1.5	4	2.5	5
46	34.67	34.66	36.47	35.18	2.4	1.6	2.38	5	3	5	2.5	4.5
47	40.57	35.57	35.45	35.64	1.3	1.4	1	3.5	4	4	2	3
48	32.45	35.59	35.33	38.46	1.5	1.6	2.13	4	3.5	4.5	1	4
49	34.67	36.37	34.32	34.89	2.4	3	1.75	3.5	4.5	3.5	2.5	4.5
50	33.19	35.42	35.1	36.56	2.4	3.4	2.38	5	4	5	3	4.5
51	34.67	35.1	37.19	36.19	2.8	2.8	3.25	2.5	3	4	3.5	4.5
52	36.14	36.54	36.1	37.29	3.6	2.8	3.75	3	2	4.5	4	4.5
53	30.24	35.59	35.47	36.99	2.6	2.4	3.25	3	4	3.5	3	3
54	34.67	34.67	35.74	35.15	2.3	2	3.5	3.5	3.5	4.5	3	3.5
55	33.93	36.37	36.32	33.92	2	2.4	1.88	4	3.5	3	3	4
